# Supplementary material for: From Carbene-Dithiolene Zwitterion Mediated B–H Bond Activation to BH3·SMe2-Assisted Boron–Boron Bond Formation
Source: Organometallics. 2023 Oct 11;42(23):3328–33. doi: 10.1021/acs.organomet.3c00361 (PMC10716900; doi:10.1021/acs.organomet.3c00361)
Supplement: Supplementary file 2 — om3c00361_si_002.xyz [file om3c00361_si_002.xyz]

50
1-Me-Ph

 S                 -5.19392300    0.08418800   -1.61899800
 S                  0.03748600   -0.90620600   -0.25741800
 S                 -1.95565500   -1.18642700    2.64798700
 N                 -2.51359300   -0.24870400   -1.16681500
 N                 -3.73264500   -0.51605800    0.63127500
 N                  2.23449800    0.51966500    0.06368500
 C                 -3.79259000   -0.22197700   -0.71098700
 C                 -1.65105100   -0.59856500   -0.09619000
 C                 -2.41767500   -0.78079800    1.05126700
 C                  0.92350100    0.58326500    0.06567300
 C                  2.93152900    1.85262500    0.29763200
 C                  1.73548500    2.72582200    0.72333700
 H                  1.73778300    2.83199100    1.80950300
 H                  1.79852500    3.72520000    0.29153000
 C                  0.42588200    2.00756000    0.28962600
 C                 -0.63993200    2.14849200    1.38916200
 H                 -0.74716600    3.21193300    1.62221500
 H                 -1.60948500    1.77186700    1.07241900
 H                 -0.35534000    1.62339100    2.30188800
 C                 -0.12627400    2.56305900   -1.04388800
 H                 -0.33711500    3.62772400   -0.91513500
 H                  0.58202200    2.45544000   -1.86833400
 H                 -1.06010800    2.07237800   -1.31757600
 C                  3.97137500    1.71486200    1.41057200
 H                  4.38279600    2.70396400    1.62738100
 H                  3.52394100    1.32815900    2.32863900
 H                  4.79907300    1.06545700    1.11896100
 C                  3.59531200    2.32282800   -1.00173900
 H                  4.04466800    3.30445500   -0.83247900
 H                  4.39176000    1.64390100   -1.31258100
 H                  2.87612400    2.41767500   -1.81737400
 C                  2.97758500   -0.69905100   -0.17932500
 C                  3.37099200   -1.01982600   -1.47822100
 C                  4.08909000   -2.19187800   -1.70098500
 H                  4.39410600   -2.44887800   -2.70848600
 C                  4.40527200   -3.03249600   -0.63580200
 H                  4.96021100   -3.94611900   -0.81438500
 C                  4.00005000   -2.70622000    0.65696700
 H                  4.23420700   -3.36458100    1.48493700
 C                  3.28363700   -1.53626500    0.89275400
 H                  2.94838600   -1.28368400    1.89096700
 H                  3.10726600   -0.36897200   -2.30247000
 C                 -2.16770700   -0.22373700   -2.57727400
 H                 -1.10615000   -0.00828500   -2.68493500
 H                 -2.38643600   -1.18760400   -3.04742000
 H                 -2.75196100    0.54683100   -3.07779200
 C                 -4.90826500   -0.58461700    1.48335100
 H                 -5.44877000    0.36265200    1.45393600
 H                 -5.57473000   -1.38012900    1.14417500
 H                 -4.56524600   -0.79247000    2.49467100

54
Intermediate I

 S                 -5.19320400    0.58559600   -1.65243600
 S                  0.05527900   -0.66826100   -0.68724100
 S                 -2.07268600   -1.73447500    2.18380200
 N                 -2.52042700    0.14877900   -1.30621200
 N                 -3.71504400   -0.58958800    0.36464700
 N                  2.23615700    0.54084900    0.12904600
 C                 -3.79627500    0.04860000   -0.85606500
 C                 -1.63652500   -0.44958100   -0.37247700
 C                 -2.40038800   -0.92751600    0.67766600
 C                  0.92906900    0.63501100    0.10447300
 C                  2.93822700    1.69287500    0.83438100
 C                  1.73050000    2.42501300    1.45103600
 H                  1.65374200    2.16291600    2.50753100
 H                  1.84138200    3.50758100    1.38103300
 C                  0.44379800    1.94521500    0.72317600
 C                 -0.71376700    1.83425900    1.72753600
 H                 -0.78971700    2.78869500    2.25679200
 H                 -1.66740900    1.65012200    1.23730100
 H                 -0.53983800    1.04779700    2.46204400
 C                  0.03568200    2.89812200   -0.42690200
 H                 -0.16615000    3.88528000   -0.00368000
 H                  0.81615800    3.00609500   -1.18285400
 H                 -0.87654300    2.55682800   -0.91730700
 C                  3.88792400    1.14802300    1.90240600
 H                  4.29358200    1.99050000    2.46861200
 H                  3.36572700    0.49063200    2.60029500
 H                  4.72712600    0.60514100    1.46317800
 C                  3.70717900    2.53692600   -0.18874600
 H                  4.16285800    3.38510000    0.32783400
 H                  4.51034900    1.96444000   -0.65654400
 H                  3.05353300    2.92947800   -0.96992400
 C                  2.97706300   -0.54665400   -0.47731800
 C                  3.41830900   -0.42279500   -1.79492700
 C                  4.13932400   -1.46579900   -2.37027500
 H                  4.48406200   -1.37793000   -3.39384100
 C                  4.40928300   -2.61818800   -1.63478400
 H                  4.96720000   -3.42969000   -2.08741200
 C                  3.95373000   -2.73419600   -0.32309000
 H                  4.14829200   -3.63573600    0.24528200
 C                  3.23436900   -1.69780700    0.26583700
 H                  2.85239900   -1.78956600    1.27411400
 H                  3.19124000    0.47064300   -2.36339400
 C                 -2.18588700    0.62057700   -2.64066500
 H                 -1.10656800    0.73110500   -2.71967400
 H                 -2.53040200   -0.09187700   -3.39450200
 H                 -2.67046600    1.57925600   -2.82295700
 C                 -4.86701500   -0.90231000    1.19902300
 H                 -5.75101700   -0.51797600    0.69573200
 H                 -4.95417600   -1.98230600    1.32820700
 H                 -4.76129800   -0.43207300    2.17787600
 B                 -0.13440200   -2.12431100    2.40208200
 H                 -0.17283400   -2.65376700    3.49038200
 H                  0.23430600   -2.87736000    1.53448600
 H                  0.49384300   -1.08647000    2.43089100

54
TS1

 S                  5.42231400    0.99972600   -1.09761800
 S                  0.00742700    1.02818800   -0.23035800
 S                  1.77156400   -0.91217700    2.49792800
 N                  2.69447600    1.00231000   -0.86319800
 N                  3.68567300    0.03104800    0.81741700
 N                 -2.21371100   -0.41122100   -0.22313700
 C                  3.92211700    0.67224400   -0.37628000
 C                  1.69032500    0.60121600    0.04500800
 C                  2.32265700   -0.01053600    1.09947100
 C                 -0.86728300   -0.54436800   -0.22051400
 C                 -2.94299400   -1.70418600   -0.50383900
 C                 -1.76430900   -2.65593700   -0.81894600
 H                 -1.58498400   -3.30947100    0.03708400
 H                 -1.98059600   -3.28988400   -1.68035500
 C                 -0.50040900   -1.79340800   -1.06373300
 C                  0.75979500   -2.56347400   -0.66349500
 H                  0.80383400   -3.48569600   -1.25054900
 H                  1.66945200   -1.99904200   -0.86978500
 H                  0.75165200   -2.83768400    0.39137100
 C                 -0.37245200   -1.35994400   -2.54138900
 H                 -0.32232400   -2.25293800   -3.17019500
 H                 -1.21525400   -0.75381800   -2.87696300
 H                  0.54351800   -0.78861300   -2.70356500
 C                 -3.71937400   -2.16645700    0.73604400
 H                 -4.13903900   -3.15844400    0.54610500
 H                 -3.06782100   -2.23731900    1.60938400
 H                 -4.54827900   -1.49391900    0.96749200
 C                 -3.90558600   -1.53382100   -1.68619000
 H                 -4.40205400   -2.48808900   -1.88111300
 H                 -4.68108500   -0.79702400   -1.46636300
 H                 -3.38705200   -1.23171800   -2.59775200
 C                 -2.92376600    0.79123400    0.13507800
 C                 -3.29972600    1.68349000   -0.87240500
 C                 -4.00204700    2.84191500   -0.54896800
 H                 -4.28702900    3.53317400   -1.33367600
 C                 -4.33156200    3.11099400    0.77746700
 H                 -4.87554500    4.01423100    1.02929000
 C                 -3.95655100    2.21988000    1.78084800
 H                 -4.20371400    2.42878500    2.81523900
 C                 -3.25590700    1.05849500    1.46528700
 H                 -2.94975000    0.37421700    2.24444100
 H                 -3.03613000    1.47222500   -1.90146100
 C                  2.50595200    1.77158100   -2.08412400
 H                  1.46575100    1.69813400   -2.39392500
 H                  2.76328300    2.82141000   -1.92181400
 H                  3.15392200    1.37023000   -2.86193300
 C                  4.72632600   -0.52366600    1.67122200
 H                  4.63699300   -0.11910800    2.68033900
 H                  4.64915200   -1.61225400    1.70867900
 H                  5.68582900   -0.24012500    1.24471400
 B                 -0.14204900   -0.88992600    2.40359700
 H                 -0.53934800   -1.84733600    3.01147000
 H                 -0.64422400    0.16704800    2.64854800
 H                 -0.44609400   -1.06561000    1.13724000

54
Intermediate II

 S                  5.51892000   -0.75505300   -0.37407000
 S                  0.09883200   -0.07961300   -1.20815100
 S                  1.27377100    2.41184300    1.14788100
 N                  2.83184300   -0.59646800   -0.90794800
 N                  3.52944000    0.91188700    0.51144000
 N                 -2.27139900   -0.66855600   -0.06147500
 C                  3.94643100   -0.14771200   -0.25436800
 C                  1.71509400    0.18272000   -0.56364300
 C                  2.17207300    1.13691500    0.30596300
 C                 -0.86725300   -0.79201000    0.26562100
 C                 -3.08807800   -1.69790300    0.68500800
 C                 -1.99216800   -2.59258600    1.31692000
 H                 -1.88318900   -2.33270400    2.37390500
 H                 -2.25342900   -3.65221200    1.26988700
 C                 -0.66297300   -2.29809900    0.58304100
 C                  0.54243800   -2.53524100    1.50079800
 H                  0.59004500   -3.58650700    1.80125000
 H                  1.48434100   -2.29555800    1.00132700
 H                  0.47972100   -1.93157800    2.41120400
 C                 -0.53297500   -3.17336800   -0.67527300
 H                 -0.66372700   -4.22548500   -0.40541600
 H                 -1.27753300   -2.92127900   -1.43149100
 H                  0.45170400   -3.07200600   -1.13258000
 C                 -3.95067900   -1.06860100    1.79266100
 H                 -4.42795800   -1.86252000    2.37518200
 H                 -3.34827500   -0.46710200    2.47814200
 H                 -4.74028200   -0.43372200    1.38431900
 C                 -4.00430000   -2.47090900   -0.27643200
 H                 -4.55092700   -3.24822900    0.26667700
 H                 -4.74347900   -1.80557600   -0.72902400
 H                 -3.43839800   -2.94757100   -1.07822100
 C                 -2.84346800    0.62139300   -0.29547000
 C                 -3.70442500    0.79427500   -1.38605800
 C                 -4.30827900    2.02597100   -1.62838900
 H                 -4.97157900    2.13946200   -2.47893100
 C                 -4.04534300    3.11282600   -0.79732000
 H                 -4.50691400    4.07451000   -0.99118600
 C                 -3.17589300    2.95546600    0.28056000
 H                 -2.96200700    3.79519200    0.93292200
 C                 -2.58537700    1.71971900    0.53453600
 H                 -1.92259900    1.60908200    1.38392800
 H                 -3.87913300   -0.04113200   -2.05277400
 C                  2.88348600   -1.65508100   -1.90672400
 H                  3.20606200   -2.59074700   -1.44809400
 H                  1.89273100   -1.77164000   -2.33735400
 H                  3.59641800   -1.38746400   -2.68824200
 C                  4.43286400    1.67764000    1.35993200
 H                  4.89202200    1.02067500    2.09955900
 H                  5.22062100    2.12729600    0.75363900
 H                  3.86818900    2.45854600    1.86328900
 B                  0.88648500    3.60265700   -0.12765000
 H                  0.24158500    4.52566100    0.24484000
 H                  1.26768400    3.45577700   -1.23684200
 H                 -0.53471200   -0.18184800    1.11549500

54
TS2

 S                  5.50449900   -0.68432700    0.29189800
 S                  0.18620100   -0.15988400   -1.26676900
 S                  1.11270000    2.68822700    0.29432400
 N                  2.91313200   -0.68375500   -0.61350600
 N                  3.47827900    1.16118000    0.42920600
 N                 -2.21542000   -0.62599000   -0.04006100
 C                  3.95060900   -0.07260600    0.03754500
 C                  1.78859800    0.15635400   -0.61384900
 C                  2.16680200    1.30820600    0.02262000
 C                 -0.83140600   -0.88082200    0.23021200
 C                 -3.11127600   -1.75517500    0.41021100
 C                 -2.09809500   -2.73291600    1.04557200
 H                 -2.07757300   -2.56425600    2.12618300
 H                 -2.37779600   -3.77652200    0.88436700
 C                 -0.70307000   -2.41573800    0.45799900
 C                  0.40784900   -2.73481700    1.46804200
 H                  0.43486500   -3.80830100    1.67854300
 H                  1.39261800   -2.44885700    1.09055100
 H                  0.24816100   -2.21309900    2.41615200
 C                 -0.46985100   -3.22588700   -0.83046200
 H                 -0.64738500   -4.28616200   -0.62833600
 H                 -1.13131700   -2.92283400   -1.64246100
 H                  0.55449400   -3.12919100   -1.18769700
 C                 -4.12950100   -1.30265200    1.46977500
 H                 -4.66934700   -2.17838900    1.84226600
 H                 -3.63929400   -0.82289900    2.32005200
 H                 -4.86534700   -0.60671700    1.06114100
 C                 -3.87913500   -2.35842900   -0.77816100
 H                 -4.47676400   -3.21456500   -0.44980300
 H                 -4.56547700   -1.62247100   -1.20442000
 H                 -3.20982600   -2.69327500   -1.57118400
 C                 -2.72366900    0.71092600   -0.02405200
 C                 -3.52699100    1.14978300   -1.08281500
 C                 -4.08216500    2.42724200   -1.07084800
 H                 -4.70244500    2.75035600   -1.89969200
 C                 -3.82676900    3.29315700   -0.00945900
 H                 -4.25166800    4.29059400   -0.00322700
 C                 -3.01379100    2.87035100    1.04057000
 H                 -2.80610900    3.53756800    1.86998500
 C                 -2.47045100    1.58808900    1.03732800
 H                 -1.85132900    1.26804700    1.86717700
 H                 -3.70040400    0.48487600   -1.92011900
 C                  3.06988900   -1.93168200   -1.34662500
 H                  2.24512300   -2.02684200   -2.04892600
 H                  4.01364600   -1.90720600   -1.89163000
 H                  3.08405500   -2.78682700   -0.66837500
 C                  4.28349400    2.14674900    1.13661500
 H                  4.52388500    1.78945900    2.13951900
 H                  5.21246500    2.32084400    0.59333100
 H                  3.71836700    3.07457000    1.20191700
 B                  0.21596500    2.52509100   -1.31306700
 H                 -0.88217100    2.96418100   -1.34206000
 H                  0.86415600    2.31783500   -2.28156900
 H                 -0.41019100   -0.32045600    1.07162100

54
Intermediate III

 S                 -5.66671400    0.84555100   -1.26889600
 S                 -0.56195900   -1.33721500   -0.70157100
 S                 -1.93894600   -1.49877400    2.16112200
 N                 -3.13131100   -0.22264600   -1.32769300
 N                 -4.07719500   -0.33855400    0.64550300
 C                 -4.27708300    0.09271000   -0.64286200
 C                 -2.23110400   -0.84761700   -0.46809200
 C                 -2.81723000   -0.91523000    0.75694100
 C                 -2.94560100    0.00317600   -2.75070700
 H                 -2.00153300   -0.44992500   -3.04967100
 H                 -3.76202400   -0.45269400   -3.31308900
 H                 -2.92750300    1.07258200   -2.97207700
 C                 -5.06291700   -0.22566200    1.70751200
 H                 -5.20186300    0.81885200    1.99580700
 H                 -6.02022000   -0.62432900    1.37000100
 H                 -4.71028800   -0.79734900    2.56453400
 B                 -0.57042500   -2.37690400    1.01092000
 H                  0.51083300   -2.28279600    1.53239300
 H                 -0.91131700   -3.50024500    0.76799700
 N                  2.61033100    0.63731800    0.02317100
 C                  1.54204800    0.67719300    0.75285900
 C                  3.03379700    2.00396200   -0.51072000
 C                  1.84382100    2.88384000   -0.04707200
 H                  2.19706400    3.82428000    0.37710600
 H                  1.21301200    3.12400000   -0.90458400
 C                  1.02088100    2.06081600    0.98226900
 C                  1.35769500    2.42986500    2.45054700
 H                  1.02711600    3.45396500    2.64184000
 H                  0.83649000    1.77090500    3.14922900
 H                  2.42917600    2.37451200    2.65621900
 C                 -0.49529800    2.17944700    0.76475900
 H                 -0.80244100    3.21411200    0.94190100
 H                 -0.77693800    1.90540100   -0.25248500
 H                 -1.04454800    1.53573600    1.45388400
 C                  4.36588300    2.39096400    0.14050200
 H                  4.65907100    3.38170600   -0.21460200
 H                  4.28954000    2.43047600    1.22886600
 H                  5.15976700    1.69095300   -0.12865500
 C                  3.16682100    1.97097600   -2.03354500
 H                  3.35875600    2.98761900   -2.38612600
 H                  3.99958100    1.34413900   -2.35784300
 H                  2.24774600    1.61850800   -2.50670700
 C                  3.38214300   -0.57105100   -0.17079700
 C                  3.31975500   -1.25219700   -1.38494900
 C                  4.05747800   -2.42289100   -1.54172600
 H                  4.00229300   -2.96570900   -2.47770400
 C                  4.84624900   -2.90311800   -0.49846400
 H                  5.41323900   -3.81774300   -0.62610400
 C                  4.89596000   -2.21684800    0.71284300
 H                  5.49968400   -2.59327500    1.53000100
 C                  4.16190300   -1.04625000    0.88282600
 H                  4.18898600   -0.50774000    1.82242000
 H                  2.68491300   -0.89084100   -2.18267500
 H                  1.17144700   -0.21891900    1.23544700


54
TS3

 S                 -6.22309600    0.16836300   -0.84146000
 S                 -1.13835400   -2.03573000   -0.13464300
 S                 -1.54869100    0.02838400    2.21449400
 N                 -3.76530600   -1.07042100   -0.79514800
 N                 -4.05055200    0.36556300    0.83773400
 C                 -4.66801800   -0.18620400   -0.25722800
 C                 -2.60170300   -1.06636700   -0.03515400
 C                 -2.77873100   -0.17792500    0.97699500
 C                 -4.02056000   -1.88229100   -1.97322400
 H                 -4.79452100   -2.62455500   -1.76663300
 H                 -4.35450500   -1.25064600   -2.79742200
 H                 -3.09717100   -2.38900200   -2.25006300
 C                 -4.66217400    1.35557700    1.70826400
 H                 -5.48774800    0.91425400    2.27082100
 H                 -3.90536300    1.72042900    2.40113400
 H                 -5.04817600    2.18576400    1.11551700
 B                 -0.21411000   -0.87761800    1.13005100
 H                  0.40255200   -0.00252000    0.45504900
 H                  0.57723900   -1.47588700    1.79844500
 N                  2.79714400    0.51676400   -0.18283100
 C                  1.60336400    0.53315600   -0.73839500
 C                  3.23555900    1.86889400    0.34769200
 C                  2.01027700    2.74772800   -0.02382500
 H                  1.42123100    2.94710800    0.87349000
 H                  2.32453200    3.70815200   -0.43513200
 C                  1.14519900    1.94421100   -1.02974700
 C                 -0.35700900    2.19022400   -0.85838400
 H                 -0.58637100    3.22947200   -1.11044400
 H                 -0.94070200    1.54950700   -1.52362800
 H                 -0.68233700    2.00432400    0.16484200
 C                  1.53367400    2.23720500   -2.50304800
 H                  1.30340000    3.28094200   -2.73288800
 H                  2.59576300    2.07395800   -2.69556600
 H                  0.96087900    1.60798800   -3.18933200
 C                  3.45149000    1.81208300    1.86317500
 H                  3.64586200    2.82360100    2.22991500
 H                  2.56578200    1.43170400    2.37655500
 H                  4.31050600    1.19213800    2.12826600
 C                  4.52845000    2.30134700   -0.35443800
 H                  4.83047000    3.28102200    0.02393700
 H                  5.34278000    1.60169800   -0.15253900
 H                  4.40008700    2.38262800   -1.43538300
 C                  3.60735000   -0.67340500   -0.09961400
 C                  4.31302200   -1.09059600   -1.22960000
 C                  5.09336700   -2.24228100   -1.16896800
 H                  5.63823700   -2.56719300   -2.04770300
 C                  5.17065500   -2.97258200    0.01500200
 H                  5.77633200   -3.87029400    0.05974900
 C                  4.46080600   -2.55365800    1.13823200
 H                  4.50529200   -3.12751000    2.05640000
 C                  3.67595800   -1.40392000    1.08701700
 H                  3.10213100   -1.09279300    1.94907700
 H                  4.24926000   -0.51802800   -2.14711600
 H                  1.26250100   -0.33495500   -1.29065300

18
2-Me

 S                  0.00000000    0.00000000    3.26327900
 S                  0.00000000    1.52771800   -2.10488600
 S                  0.00000000   -1.52771800   -2.10488600
 B                  0.00000000    0.00000000   -3.07318300
 N                  0.00000000    1.10226300    0.74120600
 N                  0.00000000   -1.10226300    0.74120600
 C                  0.00000000    0.00000000    1.57320200
 C                  0.00000000    0.67850000   -0.57466300
 C                  0.00000000   -0.67850000   -0.57466300
 C                  0.00000000   -2.49143000    1.17462300
 C                  0.00000000    2.49143000    1.17462300
 H                  0.00000000   -2.50219800    2.26216300
 H                  0.00000000    2.50219800    2.26216300
 H                 -0.89345100   -2.99995000    0.80537900
 H                  0.89345100   -2.99995000    0.80537900
 H                  0.89345100    2.99995000    0.80537900
 H                 -0.89345100    2.99995000    0.80537900
 H                  0.00000000    0.00000000   -4.25166900

36
3-Ph

 N                  0.10337700   -0.03416900    0.04715500
 C                  0.95515300   -1.20073400   -0.18767800
 C                  0.84730900    1.24442200   -0.19833500
 C                  2.29546900    0.73824300   -0.46068400
 H                  2.48457100    0.73891700   -1.53826700
 H                  3.03730300    1.39660600   -0.00233500
 C                  2.39020900   -0.71124700    0.05981300
 C                  3.41729000   -1.53395300   -0.72791100
 H                  4.42940200   -1.14675000   -0.57256100
 H                  3.41412100   -2.58117200   -0.40803300
 H                  3.21055500   -1.50988100   -1.80209600
 C                  2.72816300   -0.77716100    1.56031100
 H                  3.67271000   -0.26681300    1.77332200
 H                  1.94941300   -0.32061600    2.17417500
 H                  2.83267300   -1.81792500    1.88338900
 C                  0.33675400    1.99094800   -1.44559600
 H                  1.01398600    2.81759000   -1.68102000
 H                  0.30680900    1.32179600   -2.30975200
 H                 -0.66106700    2.40999900   -1.30979000
 C                  0.82870000    2.18379800    1.02546600
 H                  1.46169600    3.05390300    0.82619400
 H                 -0.16885200    2.55555200    1.26022700
 H                  1.21332700    1.68414000    1.91577200
 C                 -1.27806100   -0.18661400    0.03913300
 C                 -2.17452200    0.87941800    0.28612000
 C                 -3.54945900    0.67972600    0.30354200
 H                 -4.19591100    1.52896100    0.50060800
 C                 -4.10314800   -0.58019700    0.08219000
 H                 -5.17641800   -0.72831100    0.10169600
 C                 -3.23765700   -1.64157500   -0.16513200
 H                 -3.63432600   -2.63509600   -0.34824400
 C                 -1.85892500   -1.45660100   -0.19398700
 H                 -1.23093700   -2.30971100   -0.40781500
 H                 -1.80197900    1.87287900    0.47903600
 H                  0.84990800   -1.57919900   -1.21754100
 H                  0.68573300   -2.01653100    0.48944900

13
BH3.SMe2

 B                  0.27957200    1.82260000    0.00000000
 H                 -0.15440100    2.32013600    1.00867100
 H                 -0.15440100    2.32013600   -1.00867100
 H                  1.47266800    1.64233600    0.00000000
 S                 -0.52952100    0.01560400    0.00000000
 C                  0.27957200   -0.81865900    1.39995300
 H                  0.00048000   -1.87249600    1.40768600
 H                  1.36103500   -0.70013600    1.32914300
 H                 -0.08363700   -0.33805000    2.30829500
 C                  0.27957200   -0.81865900   -1.39995300
 H                  1.36103500   -0.70013600   -1.32914300
 H                  0.00048000   -1.87249600   -1.40768600
 H                 -0.08363700   -0.33805000   -2.30829500

9
SMe2

 S                  0.00000000    0.00000000    0.66233500
 C                  0.00000000    1.39453300   -0.51497800
 H                  0.00000000    2.31255800    0.07484400
 H                  0.89400500    1.37961900   -1.14182900
 H                 -0.89400500    1.37961900   -1.14182900
 C                  0.00000000   -1.39453300   -0.51497800
 H                  0.00000000   -2.31255800    0.07484400
 H                 -0.89400500   -1.37961900   -1.14182900
 H                  0.89400500   -1.37961900   -1.14182900

68
compound 2

 S                  0.00000000    0.00000000    2.40284400
 S                  0.00000000    1.52792800   -2.95917900
 B                  0.00000000    0.00000000   -3.92566800
 H                  0.00000000    0.00000000   -5.10498000
 N                  0.00000000    1.10672600   -0.10911200
 C                  0.00000000    0.00000000    0.73299300
 C                  0.00000000    0.67770700   -1.43121900
 C                  0.00000000    2.48530600    0.31416200
 C                  1.23337900    3.13561300    0.49749400
 C                  1.20373800    4.48340600    0.86484000
 H                  2.13659500    5.01395000    1.01634600
 C                  0.00000000    5.15227600    1.04472700
 H                  0.00000000    6.19832000    1.33077700
 C                 -1.20373800    4.48340600    0.86484000
 H                 -2.13659500    5.01395000    1.01634600
 C                 -1.23337900    3.13561300    0.49749400
 C                 -2.57174500    2.42712600    0.32765900
 H                 -2.37080800    1.39343500    0.04002700
 C                 -3.35118300    2.38291100    1.65541300
 H                 -4.27794500    1.81513200    1.53042100
 H                 -2.75864100    1.90546100    2.43791300
 H                 -3.62042200    3.38795300    1.99326300
 C                 -3.41418000    3.06062100   -0.79530600
 H                 -4.34290300    2.49962800   -0.93407300
 H                 -3.68390000    4.09389200   -0.55911400
 H                 -2.87521800    3.06447700   -1.74599800
 C                  2.57174500    2.42712600    0.32765900
 H                  2.37080800    1.39343500    0.04002700
 C                  3.35118300    2.38291100    1.65541300
 H                  4.27794500    1.81513200    1.53042100
 H                  3.62042200    3.38795300    1.99326300
 H                  2.75864100    1.90546100    2.43791300
 C                  3.41418000    3.06062100   -0.79530600
 H                  4.34290300    2.49962800   -0.93407300
 H                  2.87521800    3.06447700   -1.74599800
 H                  3.68390000    4.09389200   -0.55911400
 S                  0.00000000   -1.52792800   -2.95917900
 N                  0.00000000   -1.10672600   -0.10911200
 C                  0.00000000   -0.67770700   -1.43121900
 C                  0.00000000   -2.48530600    0.31416200
 C                 -1.23337900   -3.13561300    0.49749400
 C                 -1.20373800   -4.48340600    0.86484000
 H                 -2.13659500   -5.01395000    1.01634600
 C                  0.00000000   -5.15227600    1.04472700
 H                  0.00000000   -6.19832000    1.33077700
 C                  1.20373800   -4.48340600    0.86484000
 H                  2.13659500   -5.01395000    1.01634600
 C                  1.23337900   -3.13561300    0.49749400
 C                  2.57174500   -2.42712600    0.32765900
 H                  2.37080800   -1.39343500    0.04002700
 C                  3.35118300   -2.38291100    1.65541300
 H                  4.27794500   -1.81513200    1.53042100
 H                  2.75864100   -1.90546100    2.43791300
 H                  3.62042200   -3.38795300    1.99326300
 C                  3.41418000   -3.06062100   -0.79530600
 H                  4.34290300   -2.49962800   -0.93407300
 H                  3.68390000   -4.09389200   -0.55911400
 H                  2.87521800   -3.06447700   -1.74599800
 C                 -2.57174500   -2.42712600    0.32765900
 H                 -2.37080800   -1.39343500    0.04002700
 C                 -3.35118300   -2.38291100    1.65541300
 H                 -4.27794500   -1.81513200    1.53042100
 H                 -3.62042200   -3.38795300    1.99326300
 H                 -2.75864100   -1.90546100    2.43791300
 C                 -3.41418000   -3.06062100   -0.79530600
 H                 -4.34290300   -2.49962800   -0.93407300
 H                 -2.87521800   -3.06447700   -1.74599800
 H                 -3.68390000   -4.09389200   -0.55911400

200
compound 4

 S                 -7.16766100    3.11491900   -0.92022000
 S                 -2.85461100    1.22229500    2.05333900
 S                 -2.94589100   -0.50658600   -0.50252600
 S                  0.00000900   -6.09975400   -0.00000300
 S                 -0.59918100   -0.91029000    1.73362700
 S                  0.59916900   -0.91028100   -1.73361700
 S                  7.16767000    3.11490800    0.92021100
 S                  2.85460500    1.22229700   -2.05333500
 S                  2.94587900   -0.50657600    0.50253500
 N                 -5.14797000    2.42106400    0.80326500
 N                 -5.21561400    1.18673800   -1.03314000
 N                 -0.38097800   -3.58814100    1.03137800
 N                  0.38098200   -3.58813500   -1.03137700
 N                  5.14797000    2.42106000   -0.80326700
 N                  5.21561000    1.18674000    1.03314200
 B                 -2.10606600   -0.12720700    1.06948200
 B                  2.10605700   -0.12720100   -1.06947500
 C                 -5.84816000    2.24236000   -0.38448800
 C                 -4.11217800    1.49670000    0.86709700
 C                 -4.15354600    0.74034400   -0.25278300
 C                 -5.55332100    0.68723800   -2.34372200
 C                 -4.91814500    1.25498500   -3.46368600
 C                 -5.23281400    0.72947700   -4.71947600
 H                 -4.76277200    1.14556200   -5.60290100
 C                 -6.14418800   -0.30959300   -4.85552800
 H                 -6.37649700   -0.70003900   -5.84018500
 C                 -6.76479700   -0.84433100   -3.73405000
 H                 -7.48320400   -1.64677500   -3.85424500
 C                 -6.48579100   -0.35966000   -2.45322900
 C                 -7.20578200   -0.95237600   -1.24848600
 H                 -6.80912200   -0.47339200   -0.35111500
 C                 -8.71490600   -0.64655700   -1.29878400
 H                 -9.20750300   -1.02575400   -0.39851000
 H                 -8.89122200    0.42856400   -1.36079400
 H                 -9.18709800   -1.12327200   -2.16290700
 C                 -6.94879800   -2.46454700   -1.11526200
 H                 -7.42169500   -2.85007500   -0.20753000
 H                 -7.36259900   -3.01896200   -1.96218300
 H                 -5.87953900   -2.68464400   -1.06200900
 C                 -3.93782600    2.41717600   -3.35690600
 H                 -3.82417300    2.66690900   -2.30037800
 C                 -2.54275000    2.04232900   -3.89063700
 H                 -2.13397000    1.17523100   -3.36628200
 H                 -2.57175100    1.80696600   -4.95825900
 H                 -1.84998300    2.87789800   -3.75515600
 C                 -4.48733400    3.67220400   -4.06127300
 H                 -4.59512300    3.50944800   -5.13762900
 H                 -3.80348400    4.51427200   -3.91947300
 H                 -5.46264100    3.94950900   -3.65734500
 C                 -5.44933500    3.39914800    1.81965800
 C                 -6.32335100    3.04195500    2.86201400
 C                 -6.56460600    3.99375600    3.85606700
 H                 -7.23529100    3.75189300    4.67229100
 C                 -5.96481200    5.24556200    3.81233200
 H                 -6.16679900    5.96965000    4.59392600
 C                 -5.11160400    5.57451600    2.76710700
 H                 -4.65638500    6.55767200    2.73953400
 C                 -4.83480500    4.66198800    1.74583300
 C                 -3.90979100    5.06338100    0.60339000
 H                 -3.83209800    4.21556100   -0.07977400
 C                 -2.48851800    5.38087800    1.10498600
 H                 -2.05797100    4.53531200    1.64716700
 H                 -1.83259300    5.61229200    0.26074100
 H                 -2.48433600    6.24576200    1.77443400
 C                 -4.49519200    6.23910300   -0.20105300
 H                 -5.49016200    5.99474300   -0.57728800
 H                 -4.57145500    7.14249900    0.41109900
 H                 -3.85137000    6.46988800   -1.05489900
 C                 -7.01346400    1.68513700    2.93069400
 H                 -6.68628300    1.09704500    2.07122900
 C                 -8.54278200    1.83221000    2.82112300
 H                 -9.01684400    0.84634700    2.80722600
 H                 -8.95196900    2.38555500    3.67144400
 H                 -8.81771800    2.35876500    1.90540600
 C                 -6.61485200    0.90585000    4.19793500
 H                 -7.07775600   -0.08514600    4.19383900
 H                 -5.53189600    0.77372000    4.26208100
 H                 -6.94368700    1.42089900    5.10500500
 C                  0.00000500   -4.43029000   -0.00000100
 C                 -0.25204500   -2.24992400    0.63420300
 C                  0.25204100   -2.24992100   -0.63419800
 C                  0.72525100   -4.04611400   -2.36025600
 C                  2.06916100   -4.32358800   -2.66483000
 C                  2.36059600   -4.76901800   -3.95684700
 H                  3.38643700   -4.99723300   -4.22076700
 C                  1.36050000   -4.92993400   -4.90576300
 H                  1.60972700   -5.27788700   -5.90214800
 C                  0.04094600   -4.64989200   -4.57845800
 H                 -0.73356100   -4.78396400   -5.32443900
 C                 -0.30907500   -4.20607400   -3.30098600
 C                 -1.77517000   -3.93575500   -2.98261500
 H                 -1.84075200   -3.57685700   -1.95351300
 C                 -2.36224100   -2.83741700   -3.88862200
 H                 -3.39288700   -2.61510600   -3.59966500
 H                 -1.78524100   -1.91204300   -3.82233200
 H                 -2.37300400   -3.14874000   -4.93691000
 C                 -2.61016800   -5.22805600   -3.06316000
 H                 -2.20684100   -5.99591100   -2.40070700
 H                 -3.64498500   -5.02724900   -2.77059600
 H                 -2.62442300   -5.62767700   -4.08133900
 C                  3.19793000   -4.18111300   -1.65231500
 H                  2.78385400   -3.73630100   -0.74494600
 C                  3.77360700   -5.55746800   -1.26633200
 H                  4.54160800   -5.44413500   -0.49543300
 H                  2.99103300   -6.21313500   -0.88140100
 H                  4.23624800   -6.04577600   -2.12922400
 C                  4.30697300   -3.24223500   -2.16150400
 H                  5.06032800   -3.09243700   -1.38395300
 H                  4.81411500   -3.65862000   -3.03616700
 H                  3.90876300   -2.26421300   -2.44171300
 C                 -0.72524700   -4.04612600    2.36025500
 C                  0.30907900   -4.20608600    3.30098700
 C                 -0.04094300   -4.64990900    4.57845600
 H                  0.73356300   -4.78398100    5.32443800
 C                 -1.36049700   -4.92995700    4.90575900
 H                 -1.60972500   -5.27791300    5.90214200
 C                 -2.36059200   -4.76904100    3.95684100
 H                 -3.38643300   -4.99726100    4.22075800
 C                 -2.06915600   -4.32360600    2.66482600
 C                 -3.19792400   -4.18113100    1.65230900
 H                 -2.78384800   -3.73631400    0.74494300
 C                 -3.77359300   -5.55748800    1.26631900
 H                 -4.54159200   -5.44415500    0.49541800
 H                 -2.99101500   -6.21315000    0.88138700
 H                 -4.23623500   -6.04580200    2.12920700
 C                 -4.30697200   -3.24226100    2.16149900
 H                 -5.06032500   -3.09246100    1.38394700
 H                 -4.81411500   -3.65865300    3.03615900
 H                 -3.90876700   -2.26423900    2.44171500
 C                  1.77517300   -3.93575900    2.98261900
 H                  1.84075500   -3.57685800    1.95351800
 C                  2.36223600   -2.83742000    3.88863000
 H                  3.39288200   -2.61510300    3.59967800
 H                  1.78523200   -1.91204800    3.82233900
 H                  2.37299500   -3.14874400    4.93691700
 C                  2.61017700   -5.22805500    3.06316400
 H                  3.64499300   -5.02724300    2.77059900
 H                  2.62443500   -5.62767600    4.08134200
 H                  2.20685400   -5.99591200    2.40071100
 C                  5.84816200    2.24235600    0.38448500
 C                  4.11217100    1.49670300   -0.86709300
 C                  4.15353700    0.74035000    0.25278900
 C                  5.55331800    0.68724200    2.34372500
 C                  4.91815100    1.25500000    3.46368900
 C                  5.23282000    0.72949300    4.71948100
 H                  4.76278600    1.14558500    5.60290600
 C                  6.14418400   -0.30958600    4.85553200
 H                  6.37649300   -0.70003100    5.84018900
 C                  6.76478300   -0.84433400    3.73405300
 H                  7.48318200   -1.64678500    3.85424800
 C                  6.48577800   -0.35966500    2.45323200
 C                  7.20575800   -0.95239200    1.24848800
 H                  6.80909500   -0.47340900    0.35111600
 C                  8.71488300   -0.64658200    1.29877500
 H                  9.20747300   -1.02579000    0.39850100
 H                  8.89120600    0.42853800    1.36077600
 H                  9.18707700   -1.12329400    2.16289900
 C                  6.94876300   -2.46456200    1.11527200
 H                  5.87950200   -2.68465200    1.06202400
 H                  7.42165300   -2.85009700    0.20754100
 H                  7.36256200   -3.01897500    1.96219500
 C                  3.93784400    2.41720000    3.35690900
 H                  3.82419500    2.66693500    2.30038100
 C                  4.48736200    3.67222200    4.06127900
 H                  3.80352200    4.51429700    3.91947700
 H                  4.59514400    3.50946400    5.13763600
 H                  5.46267400    3.94951700    3.65735600
 C                  2.54276400    2.04236500    3.89063800
 H                  1.85000500    2.87794200    3.75516200
 H                  2.13397500    1.17527300    3.36627800
 H                  2.57176200    1.80699500    4.95825900
 C                  5.44933600    3.39914200   -1.81966200
 C                  4.83481100    4.66198400   -1.74583800
 C                  5.11161200    5.57451000   -2.76711300
 H                  4.65639700    6.55766800   -2.73954100
 C                  5.96481800    5.24555200   -3.81233900
 H                  6.16680700    5.96963800   -4.59393400
 C                  6.56460800    3.99374300   -3.85607300
 H                  7.23529200    3.75187800   -4.67229700
 C                  6.32335000    3.04194500   -2.86201800
 C                  7.01345900    1.68512500   -2.93069600
 H                  6.68627900    1.09703600   -2.07122900
 C                  8.54277800    1.83219400   -2.82113000
 H                  9.01683700    0.84632900   -2.80723000
 H                  8.95196500    2.38553400   -3.67145500
 H                  8.81771900    2.35875200   -1.90541600
 C                  6.61484200    0.90583500   -4.19793400
 H                  5.53188500    0.77370600   -4.26207500
 H                  6.94367400    1.42088200   -5.10500700
 H                  7.07774500   -0.08516200   -4.19383700
 C                  3.90979900    5.06338200   -0.60339500
 H                  3.83210200    4.21556200    0.07976900
 C                  2.48852800    5.38088800   -1.10498900
 H                  1.83260600    5.61230700   -0.26074300
 H                  2.48435100    6.24577300   -1.77443700
 H                  2.05797400    4.53532600   -1.64716900
 C                  4.49520900    6.23909900    0.20104900
 H                  3.85138900    6.46988700    1.05489700
 H                  5.49017700    5.99473300    0.57728300
 H                  4.57147600    7.14249600   -0.41110200

134
compound 5

 S                 -7.19288600    0.00000000    0.00000000
 S                 -1.83784500    1.52256000    0.00000000
 S                 -1.83784500   -1.52256000    0.00000000
 B                 -0.83237600    0.00000000    0.00000000
 N                 -4.68193500    1.10725000    0.00000000
 N                 -4.68193500   -1.10725000    0.00000000
 C                 -5.52470400    0.00000000    0.00000000
 C                 -3.36109900    0.67905900    0.00000000
 C                 -3.36109900   -0.67905900    0.00000000
 C                 -5.10583000   -2.48600300    0.00000000
 C                 -5.28952700   -3.13588600    1.23349300
 C                 -5.65806000   -4.48334000    1.20374800
 H                 -5.80976800   -5.01384200    2.13657300
 C                 -5.83856600   -5.15199300    0.00000000
 H                 -6.12542600   -6.19779700    0.00000000
 C                 -5.65806000   -4.48334000   -1.20374800
 H                 -5.80976800   -5.01384200   -2.13657300
 C                 -5.28952700   -3.13588600   -1.23349300
 C                 -5.11824000   -2.42804900   -2.57202900
 H                 -4.83106800   -1.39408800   -2.37161200
 C                 -3.99393000   -3.06189600   -3.41243400
 H                 -3.85377000   -2.50133300   -4.34118900
 H                 -3.04413300   -3.06547500   -2.87196900
 H                 -4.22981500   -4.09527700   -3.68194900
 C                 -6.44484400   -2.38465700   -3.35347200
 H                 -6.31867200   -1.81714600   -4.28021100
 H                 -6.78183800   -3.38988500   -3.62296600
 H                 -7.22873900   -1.90752600   -2.76248200
 C                 -5.11824000   -2.42804900    2.57202900
 H                 -4.83106800   -1.39408800    2.37161200
 C                 -6.44484400   -2.38465700    3.35347200
 H                 -6.31867200   -1.81714600    4.28021100
 H                 -7.22873900   -1.90752600    2.76248200
 H                 -6.78183800   -3.38988500    3.62296600
 C                 -3.99393000   -3.06189600    3.41243400
 H                 -3.85377000   -2.50133300    4.34118900
 H                 -4.22981500   -4.09527700    3.68194900
 H                 -3.04413300   -3.06547500    2.87196900
 C                 -5.10583000    2.48600300    0.00000000
 C                 -5.28952700    3.13588600    1.23349300
 C                 -5.65806000    4.48334000    1.20374800
 H                 -5.80976800    5.01384200    2.13657300
 C                 -5.83856600    5.15199300    0.00000000
 H                 -6.12542600    6.19779700    0.00000000
 C                 -5.65806000    4.48334000   -1.20374800
 H                 -5.80976800    5.01384200   -2.13657300
 C                 -5.28952700    3.13588600   -1.23349300
 C                 -5.11824000    2.42804900   -2.57202900
 H                 -4.83106800    1.39408800   -2.37161200
 C                 -6.44484400    2.38465700   -3.35347200
 H                 -6.31867200    1.81714600   -4.28021100
 H                 -7.22873900    1.90752600   -2.76248200
 H                 -6.78183800    3.38988500   -3.62296600
 C                 -3.99393000    3.06189600   -3.41243400
 H                 -3.85377000    2.50133300   -4.34118900
 H                 -4.22981500    4.09527700   -3.68194900
 H                 -3.04413300    3.06547500   -2.87196900
 C                 -5.11824000    2.42804900    2.57202900
 H                 -4.83106800    1.39408800    2.37161200
 C                 -3.99393000    3.06189600    3.41243400
 H                 -3.85377000    2.50133300    4.34118900
 H                 -3.04413300    3.06547500    2.87196900
 H                 -4.22981500    4.09527700    3.68194900
 C                 -6.44484400    2.38465700    3.35347200
 H                 -6.31867200    1.81714600    4.28021100
 H                 -6.78183800    3.38988500    3.62296600
 H                 -7.22873900    1.90752600    2.76248200
 S                  7.19288600    0.00000000    0.00000000
 S                  1.83784500   -1.52256000    0.00000000
 S                  1.83784500    1.52256000    0.00000000
 B                  0.83237600    0.00000000    0.00000000
 N                  4.68193500   -1.10725000    0.00000000
 N                  4.68193500    1.10725000    0.00000000
 C                  5.52470400    0.00000000    0.00000000
 C                  3.36109900   -0.67905900    0.00000000
 C                  3.36109900    0.67905900    0.00000000
 C                  5.10583000    2.48600300    0.00000000
 C                  5.28952700    3.13588600   -1.23349300
 C                  5.65806000    4.48334000   -1.20374800
 H                  5.80976800    5.01384200   -2.13657300
 C                  5.83856600    5.15199300    0.00000000
 H                  6.12542600    6.19779700    0.00000000
 C                  5.65806000    4.48334000    1.20374800
 H                  5.80976800    5.01384200    2.13657300
 C                  5.28952700    3.13588600    1.23349300
 C                  5.11824000    2.42804900    2.57202900
 H                  4.83106800    1.39408800    2.37161200
 C                  3.99393000    3.06189600    3.41243400
 H                  3.85377000    2.50133300    4.34118900
 H                  3.04413300    3.06547500    2.87196900
 H                  4.22981500    4.09527700    3.68194900
 C                  6.44484400    2.38465700    3.35347200
 H                  6.31867200    1.81714600    4.28021100
 H                  6.78183800    3.38988500    3.62296600
 H                  7.22873900    1.90752600    2.76248200
 C                  5.11824000    2.42804900   -2.57202900
 H                  4.83106800    1.39408800   -2.37161200
 C                  6.44484400    2.38465700   -3.35347200
 H                  6.31867200    1.81714600   -4.28021100
 H                  7.22873900    1.90752600   -2.76248200
 H                  6.78183800    3.38988500   -3.62296600
 C                  3.99393000    3.06189600   -3.41243400
 H                  3.85377000    2.50133300   -4.34118900
 H                  4.22981500    4.09527700   -3.68194900
 H                  3.04413300    3.06547500   -2.87196900
 C                  5.10583000   -2.48600300    0.00000000
 C                  5.28952700   -3.13588600   -1.23349300
 C                  5.65806000   -4.48334000   -1.20374800
 H                  5.80976800   -5.01384200   -2.13657300
 C                  5.83856600   -5.15199300    0.00000000
 H                  6.12542600   -6.19779700    0.00000000
 C                  5.65806000   -4.48334000    1.20374800
 H                  5.80976800   -5.01384200    2.13657300
 C                  5.28952700   -3.13588600    1.23349300
 C                  5.11824000   -2.42804900    2.57202900
 H                  4.83106800   -1.39408800    2.37161200
 C                  6.44484400   -2.38465700    3.35347200
 H                  6.31867200   -1.81714600    4.28021100
 H                  7.22873900   -1.90752600    2.76248200
 H                  6.78183800   -3.38988500    3.62296600
 C                  3.99393000   -3.06189600    3.41243400
 H                  3.85377000   -2.50133300    4.34118900
 H                  4.22981500   -4.09527700    3.68194900
 H                  3.04413300   -3.06547500    2.87196900
 C                  5.11824000   -2.42804900   -2.57202900
 H                  4.83106800   -1.39408800   -2.37161200
 C                  3.99393000   -3.06189600   -3.41243400
 H                  3.85377000   -2.50133300   -4.34118900
 H                  3.04413300   -3.06547500   -2.87196900
 H                  4.22981500   -4.09527700   -3.68194900
 C                  6.44484400   -2.38465700   -3.35347200
 H                  6.31867200   -1.81714600   -4.28021100
 H                  6.78183800   -3.38988500   -3.62296600
 H                  7.22873900   -1.90752600   -2.76248200
